# Supplementary material for: Sclerotinia sclerotiorum SsCut1 Modulates Virulence and Cutinase Activity
Source: J Fungi (Basel). 2022 May 20;8(5):526. doi: 10.3390/jof8050526 (PMC9143608; doi:10.3390/jof8050526)
Supplement: Supplementary file 1 [file jof-08-00526-s001.zip]

Archive with 1 entries (1 files):
- jof-1715385-supplementary.pdf
